# Supplementary material for: Activation of a Sweet Taste Receptor by Oleanane-Type Glycosides from Wisteria sinensis
Source: Molecules. 2022 Nov 15;27(22):7866. doi: 10.3390/molecules27227866 (PMC9699193; doi:10.3390/molecules27227866)
Supplement: Supplementary file 1 [file molecules-27-07866-s001.zip]

Archive with 1 entries (1 files):
- molecules-2009906-supplementary.pdf
